# Supplementary material for: Male Sex Is Associated with Higher Mortality and Increased Risk for Complications after Surgical Treatment of Proximal Humeral Fractures
Source: J Clin Med. 2021 Jun 5;10(11):2500. doi: 10.3390/jcm10112500 (PMC8201359; doi:10.3390/jcm10112500)
Supplement: Supplementary file 1 [file jcm-10-02500-s001.zip]

Archive with 1 entries (1 files):
- jcm-1238655-supplementary.pdf
